# Supplementary material for: The Effects of Occupation, Education and Dwelling Place on Attitudes towards Animal Welfare in China
Source: Animals (Basel). 2024 Feb 24;14(5):713. doi: 10.3390/ani14050713 (PMC10930921; doi:10.3390/ani14050713)
Supplement: Supplementary file 1 [file animals-14-00713-s001.zip]

Archive with 1 entries (1 files):
- animals-2841827-supplementary.pdf
